# Supplementary material for: Evolutionary conservation of ubiquitin-like protein urmylation as revealed by URM1 gene shuffle from archaea to yeast
Source: Commun Biol. 2025 Nov 23;8:1637. doi: 10.1038/s42003-025-09212-3 (PMC12645042; doi:10.1038/s42003-025-09212-3)
Supplement: Supplementary file 4 — Supplementary data [file 42003_2025_9212_MOESM4_ESM.xlsx]

## Sheet: Tabelle1
			urm1∆ + ev			urm1∆ + ScURM1					urm1∆ + SaciURM1
		U34 modifications				U34 modifications				U34 modifications
		ncm5	mcm5	mcm5s2u		ncm5	mcm5	mcm5s2u		ncm5	mcm5	mcm5s2u
% mod / U n = 3	#1	0.342844	1.06195	n.d.	#1	0.304489	0.532907	0.372007	#1	0.382395	1.18004	n.d.
	#2	0.292283	0.913607	n.d.	#2	0.275039	0.432073	0.369265	#2	0.308827	0.996261	n.d.
	#3	0.288965	0.884073	n.d.	#3	0.26739	0.467147	0.30102	#3	0.306586	0.906139	n.d.
	Mean	0.308031	0.95321	n.d.	Mean	0.282306	0.477376	0.347431	Mean	0.332603	1.02748	n.d.
	± SD	0.0301947	0.0953216	n.d.	± SD	0.0195877	0.0511893	0.0402163	± SD	0.0431361	0.139591	n.d.
					p-value	0.293708	0.00435588	0.0044366	p-value	0.469179	0.494258	n.d.
